# Supplementary material for: Macro- and Nanoscale Effect of Ethanol on Bovine Serum Albumin Gelation and Naproxen Release
Source: Int J Mol Sci. 2022 Jul 1;23(13):7352. doi: 10.3390/ijms23137352 (PMC9266526; doi:10.3390/ijms23137352)
Supplement: Supplementary file 1 [file ijms-23-07352-s001.zip]

Archive with 1 entries (1 files):
- ijms-1761908-supplementary.pdf
